# Supplementary material for: Genotyping by Sequencing and Genome–Environment Associations in Wild Common Bean Predict Widespread Divergent Adaptation to Drought
Source: Front Plant Sci. 2018 Feb 21;9:128. doi: 10.3389/fpls.2018.00128 (PMC5826387; doi:10.3389/fpls.2018.00128)
Supplement: TABLE S1 — Identity of the 86 common bean accessions used in this study. The G identification number (from the Genetic Resources Unit at the International Center for Tropical Agriculture) and the country of origin are shown according to the following convention: ARG for Argentina, BOL for Bolivia, COL for Colombia, ECU for Ecuador, GTM for Guatemala, HND for Honduras, MEX for Mexico and PER for Peru. The bioclimatic-based drought index (DI) according to Cortés et al. (2013) is also shown (and in Supplementary Figure S1). It appears in red if the accession was found in a dry environment (high drought index, above zero) or in blue if it was found in a very wet habitat (low drought index, below zero). [file Table_1.XLSX]

## Sheet: Sheet1
ID	Origin	DI
G10002	MEX	0.715931
G10894	GTM	-0.841606
G11071	MEX	-1.83585
G11759A	PER	2.58429
G11957	MEX	1.49692
G11982	MEX	0.192609
G12092	PER	1.11154
G12136	PER	1.30442
G12138	PER	1.61637
G12288	ECU	-1.44707
G12833	ECU	1.80922
G12851	GTM	0.759125
G12869	MEX	0.788518
G12893	MEX	0.056088
G13094	MEX	2.33496
G1320	MEX	-0.481767
G13614	MEX	-1.76758
G1400	MEX	-0.864528
G14163	MEX	-0.0207491
G14914	MEX	0.901785
G16401	MEX	1.12396
G17070	ECU	-0.668986
G17172	ECU	0.281535
G19026	MEX	-2.65646
G19026C	MEX	-3.83429
G1920	HND	0.872989
G19701	PER	1.45573
G19780	PER	0.167915
G19833	PER	-1.62171
G19890	ARG	-0.120148
G19895	ARG	0.231553
G19901	ARG	-0.0312801
G19908	GTM	0.61092
G21245	PER	-1.18622
G22033	MEX	-0.192094
G2276B	MEX	-0.929539
G23419A	PER	-1.7468
G23421	PER	-1.76339
G23426A	NA	-0.780831
G23434A	GTM	-8.90878
G23435	GTM	-0.470983
G23440	GTM	0.496865
G23441	GTM	0.532578
G23445	BOL	1
G23458	PER	-0.39671
G23462	NA	-2.79995
G23484G	NA	1.59614
G23511A	MEX	0.636476
G2352	MEX	0.753409
G23556	MEX	0.459528
G23569	PER	0.167038
G23576	PER	-0.192757
G23652	MEX	-0.608076
G23723	ECU	-3.69188
G23725	ECU	0.737907
G23807	PER	1.46411
G23850	NA	-1.81772
G23996	COL	-5.12644
G24345	MEX	0.476762
G24404	COL	-3.6964
G24408	COL	-2.99775
G24412	COL	-3.25327
G24423	COL	-2.8719
G24605	MEX	0.0438857
G24758	COL	-1.90202
G2486	MEX	0.293645
G2635	NA	1.24148
G2648	MEX	-0.233079
G2775	MEX	2.02986
G3314	MEX	1.69068
G3324	MEX	-0.699678
G3334	NA	1.72663
G3512	MEX	1.54921
G3646	GTM	-1.10591
G4489	NA	-0.424578
G4494	COL	0.949037
G50075	MEX	0.592285
G5653	ECU	2.20549
G5665	MEX	0.991368
G5773	COL	-1.62107
G738	GTM	1.73695
G7431	NA	0.925304
G7432	PER	1.31916
G7742	MEX	3.00439
G7895	PER	0.984029
G847	MEX	-1.72246
